# Supplementary material for: Enteral Nutrition Versus a Combination of Enteral and Parenteral Nutrition in Critically Ill Adult Patients in the Intensive Care Unit: An Overview of Systematic Reviews and Meta-Analysis
Source: J Clin Med. 2025 Feb 4;14(3):991. doi: 10.3390/jcm14030991 (PMC11818211; doi:10.3390/jcm14030991)
Supplement: Supplementary file 1 [file jcm-14-00991-s001.zip]

Archive with 1 entries (1 files):
- jcm-3411363-supplementary.pdf
